# Supplementary material for: A technical review and guide to RNA fluorescence in situ hybridization
Source: PeerJ. 2020 Mar 19;8:e8806. doi: 10.7717/peerj.8806 (PMC7085896; doi:10.7717/peerj.8806)
Supplement: Supplemental Information 1 — A panel of published protocols using FISH on a variety of tissue sections, whole-mount, and cytological preparations were surveyed. Special attention was paid to the variety in tissue preparation procedures and the compositions of hybridization solutions and post-hybridization washes. [file peerj-08-8806-s001.xlsx]

## Sheet: Sheet1
Table S1. Representative panel of fluorescence in situ hybridization (FISH) protocols on a diverse group of tissues types. A panel of published protocols using FISH on a variety of tissue sections, whole-mount, and cytological preparations were surveyed. Special attention was paid to the variety in tissue preparation procedures and the compositions of hybridization solutions and post-hybridizatio…
		Singer and Ward 1982	Oka and Sato 2015	Langenbacher et al. 2015	Martín-Durán et al. 2016	Thiruketheeswaran et al. 2016	Parker et al. 2019	Liu et al. 2019
Sample preparation	Sample	Chicken muscle	Zebrafish embryo	Tunicate	Brachiopod embryos	Earthworm muscle and neural tissue	Microglia and macrophages	Marbled goby fish gametes
	Preparation	Cultured cells	Whole mount	Whole mount	Whole mount	Tissue sections	Cultured cells	Tissue sections
	Fixation	PFA (2%), 1 min	PFA (4%), overnight; 4˚C	FA (4%), 3 h	FA (3.7%), 4 h; 4˚C	FA (3.7%), 10 min	FA (4%), 10 min	PFA (4%), overnight; 4˚C
	Permeabilization	HCl (0.1 M), 10 min			Methanol (100%), for storage		Ethanol (70%), 30 min; 4˚C
	Proteinase	Proteinase K (50 µg/mL), 10 min		Proteinase K (10 µg/mL), 30 min	Proteinase K (10 µg/mL), 3 min			Proteinase K (10 µg/mL), 5 min
	Acetylation	Acetic acid (0.25%)			Acetic anhydride (0.3%)
	Post-fixation	PFA (4%), 10 min		FA (4%), 20 min	FA (3.7%), 1 h			PFA (4%), 30 min
Hybridization	Probe type	300 nt DNA	20 nt oligonucleotides	1000 nt RNA	1000 nt RNA	20 nt oligonucleotides	600 nt RNA	1000 nt RNA
	Ingredients	Probe	Probe	Probe	Probe	Probe	Probe	Probe
		Formamide (50%)	Formamide (10%)	Formamide (65%)	Formamide (50%)	Formamide (10%)	Formamide (50%)	Formamide (50%)
		Herring sperm DNA (0.5 µg/µL)			Salmon sperm DNA (0.1 µg/µL)		Herring sperm DNA (250 µg/mL)
		tRNA (2 µg/µL)		Torula yeast RNA (5 mg/mL)	tRNA (0.1 µg/µL)			tRNA (500 µg/mL)
		SSC	SSC	SSC	SSC	SSC	SSC	SSC
		BSA (10 mg/mL)	BSA (2 mg/mL)			BSA (1 mg/mL)
		Vanadyl sulfate (10 mM)	Vanadyl ribonucleoside complex (2 mM)
		Dextran sulfate (100 mg/mL)	Dextran sulfate (100 mg/mL)	Heparin (50 µg/mL)	Heparin (50 µg/mL)	Dextran sulfate (100 mg/mL)	Dextran sulfate (50 mg/mL)	Heparin (50 µg/mL)
			Triton X-100 (0.1%)	Tween-20 (0.1%)	Tween-20 (0.1%) and SDS (1%)		Tween-20 (0.1%)	Tween-20 (0.1%)
				Denhardt’s solution			Denhardt’s solution
	Temperature (ºC)	34	30	58 - 65	65	30	37	60
	Time (hours)	48 - 72	Overnight	Overnight	24 - 60	Overnight	16	16
Post-hybridization wash	Initial washes:	Formamide (50%) and SSC; 37˚C	Formamide (10%), SSC and Triton X-100 (0.1%); 30 min	Unreported	Formamide (50%), SSC, SDS (1%), Tween-20 (0.1%); 1 h	Formamide (10%) and SSC, 30 min	SSC buffer; 15 min	Formamide (50%), SSC with Tween-20 (0.1%), 30 min; 65˚C
	Final washes:	PBS; 1h	SSC		PBS with Tween-20 (0.1%)		PBS with Tween-20; 15 min	Maleic acid buffer with Tween-20 (0.1%); 30 min
